# Supplementary material for: Polyphosphoramidate Glycohydrogels with Biorecognition Properties and Potential Antibacterial Activity
Source: Molecules. 2025 Jul 26;30(15):3140. doi: 10.3390/molecules30153140 (PMC12348332; doi:10.3390/molecules30153140)
Supplement: Supplementary file 1 [file molecules-30-03140-s001.zip]

Archive with 1 entries (1 files):
- molecules-3731333-supplementary.pdf
